# Supplementary material for: Airway microbiota correlated with pulmonary exacerbation in primary ciliary dyskinesia patients
Source: Microbiol Spectr. 2023 Oct 5;11(6):e02213-23. doi: 10.1128/spectrum.02213-23 (PMC10715216; doi:10.1128/spectrum.02213-23)
Supplement: Table S1 — Detailed summary characteristics of the study population. [file spectrum.02213-23-s0001.xlsx]

## Sheet: sheet 1
Table S1 Detailed summary characteristics of the study population
Number	FEV1 (%)	Age	bronchiectasis	Lung exacerbation	sputum culture	BALF culture	Sex	Z Score	nasal nitric oxide	Genotype	TEM
P2	NA	0.33	0	N	N	NA	0	-1.6	NA	CCDC40	IDA defect and microtubular disorganization
P4	NA	1.3	0	N	N	NA	0	-0.1	NA	CCNO	Cilia/BB reduced rootletin
P6	NA	1.6	0	N	HIB	NA	0	0.2	NA	DNAH11	No abnormalities detected
P10	NA	3.3	0	N	SAU	NA	1	0.21	NA	DNAH5	ODA
P15	NA	5.8	0	N	N	NA	1	-2.42	NA	DNAH11	No abnormalities detected
P25	NA	8.8	0	N	N	NA	1	NA	NA	DNAH5	ODA
P24	72	8.5	0	N	N	NA	1	NA	NA	DNAH5	ODA
P14	72.9	5.3	0	N	N	HIB+BCA	0	0.56	82.5	DNAH5	ODA
P9	NA	3.1	0	N	HIB	HIB	1	-1.99	29.5	DNAH5	ODA
P5	NA	1.5	0	N	N	N	0	0.5	25.8	DNAH5	ODA
P22	81.8	8.3	0	N	N	HIB	1	0.66	19.1	DNAH5	ODA
P3	NA	1.25	0	N	BCA	NA	0	1.2	12.2	HYDIN	No abnormalities detected
P21	68.3	8.1	0	N	N	HIB	1	0.95	12.2	DNAH5	ODA
P18	88	6.5	0	N	HIB	NA	0	-2.32	12.1	CCDC114	ODA
P12	NA	4.5	0	N	BCA	BCA	1	1.1	8.9	CCDC40	IDA defect and microtubular disorganization
P27	NA	9.3	0	N	HIB;SPN	NA	1	-1.13	7.9	DNAH11和DNAI2双基因	other
P20	90.8	7.7	0	N	N	NA	0	-0.21	4.9	HYDIN	No abnormalities detected
P8	NA	2.3	0	N	SAU	NA	1	-0.35	3.6	DNAH5	ODA
P11	NA	4.1	0	N	N	NA	0	-0.37	3.3	DNAAF3	ODA+IDA
P7	NA	1.8	0	N	BCA	NA	1	0.9	2.31	DNAAF1	ODA+IDA
P1	NA	0.1	0	Y	NA	NA	0	2.9	NA	CCNO	Cilia/BB reduced rootletin
P26	96.86	9.1	0	Y	HIB	NA	0	0.29	NA	DNAH11	No abnormalities detected
P17	56.77	6.3	0	Y	N	KPN	1	0.8	NA	DNAAF3	ODA+IDA
P13	56.7	4.5	0	Y	NA	N	1	-1.63	NA	N	NA
P19	102.9	7.4	0	Y	HIB	NA	1	1.07	188.1	OFD1	other
P72	NA	11.3	1	N	NA	KPN	1	-0.48	NA	DNAH5	ODA
P39	NA	12	1	N	NA	NA	1	NA	NA	DNAH5	ODA
P43	NA	12.8	1	N	NA	NA	1	-1.2	NA	DNAAF3	ODA+IDA
P60	81.4	29	1	N	NA	NA	1	-0.17	NA	DNAH5	ODA
P38	79.3	11.6	1	N	NA	NA	0	-0.47	NA	DNAH11	No abnormalities detected
P57	68.4	28	1	N	NA	NA	0	-1.95	NA	CCDC39	IDA defect and microtubular disorganization
P67	50.5	38	1	N	NA	NA	0	-0.03	NA	DNAH5	ODA
P69	33	44	1	N	NA	NA	1	1.33	NA	N	NA
P70	31	46	1	N	NA	NA	0	-0.8	NA	CCDC151	ODA
P28	65.2	9.5	1	N	HIB	HIB	1	1.76	99	DNAH5	ODA
P52	91.4	17.3	1	N	HIB	NA	0	-0.76	19.8	N	NA
P53	85.2	19	1	N	NA	NA	1	0.28	13.5	DNAH5	ODA
P32	NA	10.4	1	N	NA	NA	1	-0.09	13.3	NA	NA
P34	74.2	11.1	1	N	HPI	HIB	1	0.44	13.2	DNAH5	ODA
P30	75	10.3	1	N	N	NA	1	NA	12.6	CCDC39	IDA defect and microtubular disorganization
P33	90.6	10.7	1	N	N	NA	1	-0.54	11.5	DNAAF3	ODA+IDA
P45	71.2	13.11	1	N	N	NA	1	-1.27	11.5	N	NA
P47	51.7	13.3	1	N	NA	NA	0	-0.61	10.4	DNAH5	ODA
P54	74.1	24	1	N	NA	NA	0	-0.8	9.9	CCDC39	IDA defect and microtubular disorganization
P48	87.8	15.4	1	N	N	NA	1	0.86	9.6	DNAH11	No abnormalities detected
P46	94.2	13.3	1	N	N	NA	1	0.01	6.7	CCDC39	IDA defect and microtubular disorganization
P23	78.79	8.5	1	N	N	NA	0	-0.44	6.3	DNAI1	ODA
P16	103	6.3	1	Y	N	NA	0	-0.54	NA	CCDC40	IDA defect and microtubular disorganization
P41	86.49	12.7	1	Y	NA	PAE	0	NA	NA	HYDIN	No abnormalities detected
P44	75	13	1	Y	N	PAE	0	-1.06	NA	HYDIN	No abnormalities detected
P42	70	12.7	1	Y	PA	NA	0	NA	NA	HYDIN	No abnormalities detected
P50	63	17	1	Y	PAE	PAE	0	-0.93	NA	CCDC39	IDA defect and microtubular disorganization
P61	62	29	1	Y	NA	NA	0	-2.06	NA	DNAH5	ODA
P31	50.9	10.3	1	Y	NA	N	1	-0.52	NA	DNAH5	ODA
P66	39.24	35	1	Y	NA	NA	0	-0.32	NA	DNAH5	ODA
P58	37	28	1	Y	NA	NA	0	-1.58	NA	DNAH11	No abnormalities detected
P59	36.2	29	1	Y	NA	NA	0	NA	NA	DNAAF1	ODA+IDA
P55	35.8	25	1	Y	NA	NA	1	-3.38	NA	DNAH5	ODA
P68	33	41	1	Y	NA	NA	1	-0.43	NA	DNAH11	No abnormalities detected
P71	26	60	1	Y	NA	NA	0	0.99	NA	NA	NA
P64	87	32	1	Y	NA	NA	0	0.18	173.3	DNAH5	ODA
P56	54.8	27	1	Y	NA	NA	0	-1.56	42.9	DNAH5	ODA
P63	51.3	31	1	Y	NA	NA	0	-0.61	38	DNAH11	No abnormalities detected
P37	65.4	11.6	1	Y	HIB	HIB	0	-1.86	29.7	HYDIN	No abnormalities detected
P51	60.8	17.2	1	Y	N	NA	0	-0.27	25	CCDC40	IDA defect and microtubular disorganization
P49	62.1	16.1	1	Y	PAE	PAE	0	-0.97	16.7	CCDC39	IDA defect and microtubular disorganization
P62	38.1	30	1	Y	NA	NA	0	-2.08	16	LRRC6	ODA
P40	83	12.6	1	Y	HIB	NA	0	-1.38	9.9	DNAAF4	ODA+IDA
P29	70.1	9.6	1	Y	PAE	PAE	0	-1.85	8.7	CCDC40	IDA defect and microtubular disorganization
P35	53.6	11.3	1	Y	SPN	N	1	-2.9	7.6	CCDC40	IDA defect and microtubular disorganization
P36	85.9	11.3	NA	N	N	NA	1	1.12	NA	DNAI1	ODA
P65	65.5	34	NA	Y	NA	NA	1	0.15	11.5	CCDC39	IDA defect and microtubular disorganization
