# Supplementary material for: Airway microbiota correlated with pulmonary exacerbation in primary ciliary dyskinesia patients
Source: Microbiol Spectr. 2023 Oct 5;11(6):e02213-23. doi: 10.1128/spectrum.02213-23 (PMC10715216; doi:10.1128/spectrum.02213-23)
Supplement: Table S2 — Shannon index of the study population. [file spectrum.02213-23-s0002.xlsx]

## Sheet: 上传
Table S2 Shannon index of the study population
Patient	Sample_ID	Shannon Index
P35	BALF	3.3185
P37	BALF	6.8461
P41	BALF	5.9521
P29	BALF	3.9215
P34	BALF	1.1537
P49	BALF	7.0643
P50	BALF	0.9271
P9	BALF	6.0899
P22	BALF	5.4558
P12	BALF	6.3388
P28	BALF	6.1809
P14	BALF	5.9042
P21	BALF	7.885
P31	BALF	3.7047
P5	BALF	5.6977
P13	BALF	7.7826
P72	BALF	8.4896
P51	sputum	4.2799
P11	sputum	4.1513
P16	sputum	4.4171
P23	sputum	3.9223
P65	sputum	4.7925
P35	sputum	5.5515
P37	sputum	0.969
P41	sputum	3.1585
P42	sputum	3.3307
P44	sputum	5.4748
P29	sputum	2.1632
P34	sputum	5.6691
P39	sputum	5.7473
P49	sputum	1.5937
P50	sputum	7.8141
P53	sputum	5.6062
P22	sputum	5.2466
P25	sputum	5.3432
P30	sputum	4.6397
P46	sputum	6.3448
P18	sputum	2.8338
P12	sputum	5.5699
P56	sputum	4.8604
P62	sputum	0.9668
P57	sputum	4.4017
P48	sputum	2.993
P36	sputum	0.9423
P3	sputum	3.4888
P45	sputum	5.9757
P28	sputum	2.3439
P14	sputum	2.9903
P33	sputum	5.195
P43	sputum	6.212
P59	sputum	2.0382
P55	sputum	5.8526
P21	sputum	5.2888
P24	sputum	2.9326
P63	sputum	1.4661
P58	sputum	3.7439
P60	sputum	4.1471
P54	sputum	7.0951
P69	sputum	6.9251
P4	sputum	5.3596
P1	sputum	5.1528
P66	sputum	4.0263
P2	sputum	6.3329
P67	sputum	2.8549
P5	sputum	7.9939
P40	sputum	5.9338
P17	sputum	4.1175
P8	sputum	5.4508
P10	sputum	2.3106
P7	sputum	2.7814
P27	sputum	7.638
P52	sputum	4.5825
P6	sputum	4.3303
P20	sputum	5.2206
P70	sputum	5.2542
P19	sputum	8.488
P47	sputum	5.9403
P32	sputum	6.35
P64	sputum	6.2702
P15	sputum	5.4765
P38	sputum	4.5074
P26	sputum	6.7797
P61	sputum	5.2967
P71	sputum	0.3979
P68	sputum	0.6789
