# Supplementary material for: Airway microbiota correlated with pulmonary exacerbation in primary ciliary dyskinesia patients
Source: Microbiol Spectr. 2023 Oct 5;11(6):e02213-23. doi: 10.1128/spectrum.02213-23 (PMC10715216; doi:10.1128/spectrum.02213-23)
Supplement: Table S3 — Top 1% genus relative abundance of the study population. [file spectrum.02213-23-s0003.xlsx]

## Sheet: sheet1
Table S3 Top 1% Genus relative abundance of of the study population
Case	Sample	Pseudomonas	Unclassified	Haemophilus	Others	Neisseria	Streptococcus	Porphyromonas	Alloprevotella	Prevotella	Fusobacterium	Moraxella	Bacteroides	Veillonella	Ralstonia	Stenotrophomonas
P35	BALF	0.013795	0.0807196	0	0.272265	0	0.0413851	0.0116046	0	0.0262851	4.66048e-05	0	0.000932097	0	0.552361	0.000605863
P37	BALF	0.0814653	0.19327	0.0585823	0.188377	0.0553665	0.0661323	0.04777	0.0209722	0.0994081	0.0430629	0.00549937	0.0262385	0.0233024	0.00181759	0.0887356
P41	BALF	0.516475	0.0837489	0	0.395861	0	0	0	0.00121173	0.000559258	0	0	0.000605863	0	0.00153796	0
P29	BALF	0.0406021	0.0787622	0.0318311	0.122651	0.00904134	0.563359	0.00666449	0.00172438	0.0144009	0.0553199	0	0.00680431	0.0672042	0.00158456	0.000652468
P34	BALF	0.00652468	0.0389616	0.940113	0.0103463	0.000512653	0.00200401	0	0.000139815	0.000699073	0	0	0.000186419	0.000512653	0	0
P49	BALF	0.380342	0.257958	0.0115114	0.266347	0.00461388	0.00563919	0.00181759	0.00205061	0.00633826	0.000326234	0.00219043	0.00796943	0.00377499	0.0028429	0.0462786
P50	BALF	0.885352	0.0749872	0.0259123	0.00778301	0.00200401	0.00130494	0.000978702	0.000745677	0.000326234	0.000279629	0.000279629	4.66048e-05	0	0	0
P9	BALF	0.00666449	0.215827	0.378431	0.362819	0.000186419	0.0267046	4.66048e-05	0.000372839	0.00153796	0.00228364	0.000419444	0.0019108	0	0.00228364	0.000512653
P22	BALF	0.0139815	0.0670178	0.299716	0.299017	0.0038682	0.103836	0.00111852	0.00424104	0.167591	0.00270308	0.000792282	0.00433425	0.0280561	0.00312252	0.000605863
P12	BALF	0.234795	0.0547141	0.0291746	0.385981	0.00629165	0.0250734	0.00149135	0.00400802	0.0126299	0.00330894	0.18311	0.00852869	0.0276833	0.0232092	0
P28	BALF	0.0734026	0.282286	0.0274969	0.25861	0.0127231	0.00899473	0.00214382	0.0038682	0.0111852	0.00214382	0.00512653	0.0180827	0.00545277	0.000559258	0.287925
P14	BALF	0.0506595	0.282658	0.0215314	0.205667	0.00978702	0.00605863	0.00274969	0.0038216	0.0459058	0.00116512	0.0038216	0.0430163	0.00396141	0.000466048	0.31873
P21	BALF	0.0274969	0.096705	0.0194342	0.637787	0.00363518	0.0283357	0.00265648	0.016871	0.0170108	0.00274969	0.104162	0.00512653	0.0313651	0.0058256	0.000838887
P31	BALF	0.0354197	0.167405	0	0.273431	0	0.00233024	0.000512653	0	0.0125367	0.000279629	0	0.00498672	0	0.493778	0.00932097
P5	BALF	0.334669	0.0523372	0.0293144	0.280188	0.005779	0.0221373	0.000885492	0.0019574	0.00857529	0.0028895	0.211726	0.00209722	0.0260987	0.0205993	0.000745677
P13	BALF	0.0512187	0.110174	0.00340215	0.60768	0.0109987	0.0751736	0.0019108	0.00377499	0.0226966	0.00452067	9.32097e-05	0.0777835	0.0194808	0.00703733	0.00405462
P72	BALF	0.0327166	0.21592	0.000978702	0.713101	0.00163117	0.00666449	0.000745677	0.000652468	0.00181759	0.00149135	0.000605863	0.00205061	0.000605863	0.0169176	0.00410123
P51	Sputum	0.000139815	0.0408724	0.00125833	0.224123	0.0287552	0.143496	0.00116512	0.0159389	0.446381	0.0495409	0.000139815	0.0217645	0.0262385	0	0.000186419
P11	Sputum	0.00298271	0.0295941	0.369297	0.0864054	0.026891	0.0806264	0.017104	0.0321107	0.291606	0.0123503	0	0.00372839	0.0473039	0	0
P16	Sputum	0.020879	0.155753	0.101272	0.0925106	0.102577	0.380855	0.00153796	0.0234422	0.0894813	0.00158456	0	0.00312252	0.0269376	4.66048e-05	0
P23	Sputum	0.000279629	0.0174302	0.353358	0.0690218	0.0284756	0.0469311	0.00489351	0.0101132	0.322179	0.00857529	0.0474903	0.000652468	0.0905532	0	4.66048e-05
P65	Sputum	0.000466048	0.0122105	0.00153796	0.194855	0.0275901	0.0303864	0.263597	0.103696	0.0681829	0.240574	0.00601202	0.000885492	0.050007	0	0
P35	Sputum	0.00130494	0.186373	0.0129561	0.256932	0.204688	0.181945	0.0280561	0.0169642	0.0244209	0.00452067	0.000326234	0.0705597	0.0109521	0	0
P37	Sputum	0.000512653	0.00354197	0.970033	0.00410123	0.00685091	0.00270308	9.32097e-05	0.000512653	0.00610523	0.00326234	0	0.000372839	0.0019108	0	0
P41	Sputum	0.0232092	0.0318777	0.820851	0.044228	0.0233024	0.032903	0.00517314	0.00596542	0.00489351	0.00209722	0.00242345	0.000326234	0.00256327	0.000186419	0
P42	Sputum	0.695997	0.0365382	0.0128163	0.14564	0.0096006	0.0184089	0.0102065	0.0103463	0.0291746	0.00563919	0.000326234	0.000932097	0.0241413	0.000233024	0
P44	Sputum	0.209768	0.0620776	0	0.326793	0.0485156	0.0107657	0.0496808	0.0435289	0.115953	0.0058256	0	0.00219043	0.124621	0.000279629	0
P29	Sputum	0.712588	0.00694412	0.00820245	0.0204129	0.00619844	0.00344876	0.0112784	0.0116978	0.107564	0.0358391	4.66048e-05	0.000372839	0.0182691	0	0.0571375
P34	Sputum	0.00107191	0.0764319	0.0100666	0.205621	0.0265182	0.108123	0.00946078	0.138277	0.253484	0.0924174	0	0.0096472	0.0688819	0	0
P39	Sputum	0.0225101	0.122944	0.217132	0.30377	0.147924	0.102344	0.0116046	0.00908794	0.0250268	0.0150534	0.000419444	0.00666449	0.0154262	9.32097e-05	0
P49	Sputum	9.32097e-05	0.00200401	0.930885	0.0198071	0.00494011	0.00470709	0.000605863	0.0028429	0.0212518	0.00750338	0	0.00316913	0.00219043	0	0
P50	Sputum	0.121359	0.131006	0.0259589	0.593979	0.0156126	0.0461388	0.0207392	0.00214382	0.0067111	0.0214382	0.000326234	0.00396141	0.00978702	0.000838887	0
P53	Sputum	0.000699073	0.133896	0.0137018	0.229622	0.218157	0.080906	0.0564851	0.0588619	0.0885026	0.0660391	0	0.0028429	0.0502866	0	0
P22	Sputum	0.00139815	0.0977303	0.0476767	0.188656	0.0127697	0.251526	0.00596542	0.151466	0.0485156	0.032903	0.104069	0.0190614	0.0371441	0.000186419	0.000932097
P25	Sputum	0.042457	0.1105	0.295102	0.269749	0.0395209	0.133383	0.00507993	0.00535956	0.0623573	0.0111852	9.32097e-05	0.000419444	0.0244209	0.000372839	0
P30	Sputum	0.0268444	0.0503332	0.521322	0.222398	0.0261919	0.0827236	0.00438085	0.00447406	0.0276833	0.0096472	0.00111852	0.0141679	0.00862189	4.66048e-05	4.66048e-05
P46	Sputum	0.0019574	0.114555	0.00904134	0.410542	0.0648273	0.0600736	0.0388218	0.0203663	0.117864	0.112504	0.0124435	0.00321573	0.0336953	0	9.32097e-05
P18	Sputum	0.000186419	0.0174302	0.0404064	0.0986158	0.00172438	0.0423172	0.000559258	0.00316913	0.0469311	0.0132358	0.687282	0.0407792	0.00717714	0	0.000186419
P12	Sputum	0.00703733	0.111712	0.0019108	0.543645	0.00135154	0.165307	0.00116512	0.00116512	0.0201799	0	0.0454863	0.100666	0.000372839	0	0
P56	Sputum	0.33891	0.0188284	0.0087151	0.154355	0.00913455	0.0108589	0.00428765	0.0923708	0.204455	0.0468845	0.000186419	0.00475369	0.106259	0	0
P62	Sputum	0.0358391	0.00135154	0.956331	0.00177098	0.00111852	0	0.000652468	0.000139815	0	0.000885492	0.00172438	0.000186419	0	0	0
P57	Sputum	0.00102531	0.0333691	0.0385888	0.28168	0.0138882	0.00703733	0.0410123	0.0109987	0.0473039	0.0290348	0.445822	0.032437	0.0177098	0	9.32097e-05
P48	Sputum	0.000139815	0.00619844	0.790185	0.0279163	0.00149135	0.092464	0.00177098	0.00321573	0.0474903	0.00153796	9.32097e-05	0.00326234	0.0242345	0	0
P36	Sputum	0	0.00251666	0.912569	0.0138416	0.00736356	0.0028429	0.000932097	0.00167777	0.00661789	0.00223703	0.0467913	0.000233024	0.00237685	0	0
P3	Sputum	0.00144475	0.038216	0.00657128	0.244256	0.00116512	0.0207858	0	4.66048e-05	0.0421308	0.000186419	0.569651	0.0734958	0.00172438	0	0.000326234
P45	Sputum	0.000279629	0.0776437	0.00619844	0.292958	0.071352	0.0468379	0.104628	0.0298271	0.262245	0.0682295	0.000139815	0.0176166	0.0220441	0	0
P28	Sputum	0	0.013795	0.553479	0.0316913	0.0353731	0.0276833	0.00717714	0.00344876	0.0109521	0.011791	0.293238	0.00125833	0.0101132	0	0
P14	Sputum	4.66048e-05	0.0170108	0.558839	0.0493545	0.0236753	0.153889	0.00526635	0.0340681	0.104674	0.0159855	0.00302931	0.00456727	0.0295475	0	4.66048e-05
P33	Sputum	0.000372839	0.0299669	0.12532	0.327632	0.205574	0.0614252	0.00974041	0.0225101	0.0641749	0.012024	0.00158456	0.0103929	0.129282	0	0
P43	Sputum	0.0238151	0.0897609	0.0518712	0.391807	0.0649671	0.1304	0.0212052	0.0105327	0.128723	0.0186419	9.32097e-05	0.00988023	0.0583027	0	0
P59	Sputum	0.19574	0.00307592	0.630191	0.0205993	0.0752668	0.015799	0.00260987	0.00792282	0.0248404	0.00316913	0	0.000279629	0.0205061	0	0
P55	Sputum	0.00172438	0.185767	0.00107191	0.33192	0.00223703	0.0308524	0.166985	0.00563919	0.0251666	0.185534	0.000279629	0.0588619	0.00396141	0	0
P21	Sputum	0.000233024	0.0360721	0.412919	0.154542	0.0819313	0.0203663	0.0174302	0.0393345	0.117677	0.0620776	0.00904134	0.0102997	0.0376567	0	0.000419444
P24	Sputum	0.00754998	0.0448339	0.73617	0.0468379	0.011558	0.0104395	0.00139815	0.00158456	0.00624505	0.00918115	0.115487	0.000186419	0.00713054	0.00111852	0.000279629
P63	Sputum	0.851983	0.00559258	0.000279629	0.0396141	0.00400802	0.000838887	0.0109055	0.00722375	0.0426434	0.0184089	0	0.0158456	0.00265648	0	0
P58	Sputum	0.520669	0.0349536	0.00629165	0.148203	0.0531761	0.00824906	0.00834227	0.0348604	0.116792	0.0346274	4.66048e-05	0.000372839	0.0334157	0	0
P60	Sputum	0.030666	0.291606	0.334716	0.0312718	0.00699073	0.00186419	0.000279629	9.32097e-05	0.000699073	0.000326234	0.00279629	0.00116512	0.000932097	0.000466048	0.296127
P54	Sputum	0.0292212	0.254136	0.0133756	0.216852	0.162138	0.0227898	0.0161253	0.011558	0.131332	0.0579298	0.00456727	0.00405462	0.0217179	0.00158456	0.0526169
P69	Sputum	0.0863122	0.162464	0.00796943	0.207718	0.0999208	0.0136086	0.0077364	0.0361654	0.272638	0.0204129	0.0028895	0.00223703	0.0559258	0.00186419	0.0221373
P4	Sputum	0.0748008	0.347439	0.0343478	0.216573	0.0116512	0.00498672	0.000279629	0.000233024	0.000932097	0.000745677	0.00624505	0.00172438	0.00340215	0.00149135	0.295148
P1	Sputum	0.0413851	0.358811	0.0156592	0.124155	0.00610523	0.00321573	0.00111852	0.00102531	0.00335555	0.000605863	0.00265648	0.0817915	0.00237685	0.000233024	0.357506
P66	Sputum	0.658107	0.154775	0.0163117	0.0492613	0.0127697	0.0057324	0.000372839	0.000186419	0.00135154	0.00121173	0.00727035	0.00144475	0.00167777	0.000326234	0.0892017
P2	Sputum	0.00396141	0.0844014	0.0132824	0.181572	0.00228364	0.0564851	0.0220907	0.0417113	0.319569	0.100527	0.0511255	0.00274969	0.119635	0.000605863	0
P67	Sputum	0.0159389	0.00121173	0.0103929	0.118516	0	0.0511255	0.000372839	0.030433	0.482686	0.288204	0	9.32097e-05	0.00102531	0	0
P5	Sputum	0.0186885	0.164701	0.00186419	0.745538	0.00629165	0.0343012	0.00326234	0.00181759	0.00424104	0.00130494	0	0.0129561	0.00260987	0.00153796	0.000885492
P40	Sputum	0.0167311	0.270215	0.0454863	0.293937	0.00316913	0.00843548	0.000139815	0.0067111	0.05779	0.00139815	0.00410123	0.0385422	0.0028895	0.000932097	0.249522
P17	Sputum	0.00922776	0.197791	0.0435289	0.114928	0.322739	0.203337	0.0293144	0.0144009	0.0207392	0.00820245	9.32097e-05	0	0.0356993	0	0
P8	Sputum	0.106865	0.233024	0.0159389	0.131332	0.0249802	0.0543412	0.00624505	0.000699073	0.00260987	0.00163117	0.234469	0.0019574	0.00438085	0.00121173	0.180314
P10	Sputum	0.0525237	0.381647	0.00489351	0.0210654	0.00237685	0.535536	0.000279629	0	0.000605863	0.000512653	0	0	0.000559258	0	0
P7	Sputum	0.0102997	0.0302465	0.0161253	0.0551801	0.00834227	0.0240947	0.00214382	0.0111386	0.00666449	0.00391481	0.820199	0.00233024	0.00880831	0.000512653	0
P27	Sputum	0.109521	0.201286	0.0401268	0.534278	0.00228364	0.0102997	0.00111852	0.0155194	0.00610523	0.000326234	0.00326234	0.031132	0.00400802	0.0038216	0.036911
P52	Sputum	0.0300135	0.105001	0.598173	0.172112	0.00918115	0.0187817	0.00139815	0.00535956	0.0148669	0.0028429	0.0108123	0.00279629	0.0067111	0.000885492	0.0210654
P6	Sputum	0.0181293	0.0913455	0.592814	0.214009	0.0077364	0.0458592	0.00358857	0.00242345	0.0104861	0.00251666	0.000233024	0.00549937	0.00521974	0.000139815	0
P20	Sputum	0.018875	0.176679	0.244536	0.17803	0.119122	0.0665517	0.0689286	0.044461	0.030899	0.030666	0.011092	0.000326234	0.00974041	9.32097e-05	0
P70	Sputum	0.194762	0.0476301	0.00466048	0.273477	0.0571841	0.0086685	0.0519644	0.0893415	0.125507	0.0613786	0	0.000605863	0.0848208	0	0
P19	Sputum	0.137205	0.171599	0.00410123	0.636995	0.00321573	0.0114182	0.00899473	0.00163117	0.00391481	0.0102997	0.000419444	0.0038682	0.00568579	0.000652468	0
P47	Sputum	0.0192944	0.0832362	0.0263317	0.310342	0.0264249	0.155707	0.0142145	0.0107191	0.253251	0.00908794	0.000652468	0.000372839	0.0903668	0	0
P32	Sputum	0.0395209	0.0746143	0.00913455	0.418185	0.00838887	0.277905	0.0919979	0.0029361	0.029128	0.0119308	0.000838887	0.00200401	0.0330894	0.000326234	0
P64	Sputum	0.376474	0.104674	0.0140281	0.396607	0.00894813	0.0222771	0.0152864	0.00717714	0.0288484	0.0160321	0.000372839	0.00172438	0.00713054	0.000419444	0
P15	Sputum	0.00908794	0.121592	0.0533625	0.240528	0.0205061	0.0850072	0.0124435	0.0229762	0.196672	0.145407	0.00102531	0	0.0913921	0	0
P38	Sputum	0.0183623	0.0299669	0	0.166519	0.55553	0.0355129	0.00876171	0.00121173	0.0740085	0.00587221	0	0.00158456	0.100433	0.00223703	0
P26	Sputum	0.0371907	0.111106	0.00619844	0.72643	0.0329962	0.00694412	0.0350934	0.00302931	0.0163117	0.00237685	0	0.00764319	0.0123037	0.00237685	0
P61	Sputum	0.000419444	0.0197138	0.228597	0.23116	0.0144475	0.101412	0.0171972	0.045999	0.216573	0.034907	0.00377499	0.00107191	0.0847276	0	0
P71	Sputum	0.984807	0.00139815	0.000186419	0.00368178	0.00247006	0.000745677	0.000559258	0.000932097	0.00200401	0.000326234	0	0.000699073	0.00219043	0	0
P68	Sputum	0.941791	0.00466048	0.00316913	0.0163583	0.00149135	0.000932097	0.000372839	0.00247006	0.0112784	0.00144475	0.000186419	0.0116046	0.00424104	0	0
